# Supplementary material for: A systematic review of factors influencing NHS health check uptake: invitation methods, patient characteristics, and the impact of interventions
Source: BMC Public Health. 2020 Jan 21;20:93. doi: 10.1186/s12889-019-7889-4 (PMC6975079; doi:10.1186/s12889-019-7889-4)
Supplement: Supplementary file 4 — Additional file 4. List of Full Text Exclusions. [file 12889_2019_7889_MOESM4_ESM.xlsx]

## Sheet: Sheet1
Source	Author	Date	Title	Journal	Included/ Excluded	Reason for Exclusion
EBSCO	Corlett, S. A., & Krska, J. (2015)	2015	Evaluation of NHS Health Checks provided by Community pharmacies	Journal of Public Health, 1-8.	Excluded	Service Evaluation		service evaluation
EBSCO	Gray, B. J., Bracken, R. M., Thomas, M., Williams, S. P., Williams, M., Rice, S., et al.	2014	Prosiect sir GÃ¢r': Workplace-based cardiovascular disease and diabetes risk assessments.	Occupational Medicine (Oxford, England), 64(7), 549-556. doi:10.1093/occmed/kqu103	Excluded	Not Health Checks in England. Workplace CVD and diabetes programme in Wales. Did not decribe invitation process.		Not NHS HCs
EBSCO	Richardson, G., van Woerden, H.,C., Edwards, R., Morgan, L., & Newcombe, R. G.	2011	Community-based cardiovascular risk reduction: Age and the framingham risk score. http://search.ebscohost.com/login.aspx?direct=true&db=rzh&AN=108257774&site=ehost-live	British Journal of Cardiology, 18(4), 180-184	Excluded	Main outcome measure Framingham risk score		uptake not primary outcome measure
EBSCO	Robson, J., Dostal, I., Sheikh, A., Eldridge, S., Madurasinghe, V., Griffits, C., Coupland, C., & Hippisley-Cox, J.	2016	The NHS Health Check in England: an evaluation of the first 4 years	BMJ Open	Excluded	Effectiveness of NHS HC programme		Effectiveness of HCs
EBSCO	Visram, S	2013	PP19 Formative Evaluation of a Community-based NHS Health Check Service	Journal of Epidemiology & Community Health; September 2013, Vol. 67 Issue: Number Supplement 1 pA56-A56	Excluded	Service Evaluation		service evaluation
EBSCO Host	Chipchase, L, Waterall, J & Hill, P.	2012	Understanding how the NHS Health Check works in Practice	Practice Nursing	Excluded	Qualitative study		qualitative
EBSCO/ google scholar	Dryden, R., Williams, B., McCowan, C., & Themessl-Huber, M. (2012).	2012	What do we know about who does and does not attend general health checks? Findings from a narrative scoping review.	BMC Public Health, 12(1), 723.	Excluded	Narrative scoping review. But provides rationale for review		Narrative Scoping review
EBSCO/ WOS	Krska,Janet; du Plessis, Ruth; Chellaswamy,Hannah.	2015	Views and experiences of the NHS Health Check provided by general medical practices: cross-sectional survey in high-risk patients.	J Public Health (Oxf), 2015, 37, 2, 210-217, Oxford University Press, England	Excluded	Views and experiences of the NHS HC programme	http://jpubhealth.oxfordjournals.org/content/37/2/210.full.pdf+html	not uptake
EBSCO/ WOS	Krska,Janet; du Plessis, Ruth; Chellaswamy,Hannah.	2016	Implementation of NHS Health Checks in general practice: variation in delivery between practices and practitioners.	Prim Health Care Res Dev 17, 4, 385-392, Cambridge University Press, England.	Excluded	Evaluation of quality of programme		uptake not primary outcome measure
google scholar	Artac, M., Dalton, A. R., Majeed, A., Huckvale, K., Car, J., Graley, C., & Millett, C. (2012)	2012	Assessment of cardiovascular risk factors prior to NHS Health Checks in an urban setting: cross-sectional study. JRSM short	reports, 3(3), 17.	Excluded	Assessment of cardio vascular risk factors		Not uptake
google scholar	Dalton, A. R., Bottle, A., Okoro, C., Majeed, A., & Millett, C. (2010).	2010	Implementation of the NHS Health Checks programme: baseline assessment of risk factor recording in an urban culturally diverse setting.	Family practice, cmq068.	Excluded	Evaluation of recording of CVD risk factor in primary care		Not uptake
google scholar	Gidlow, C & Ellis, N	2014	Opportunistic community-based health checks	Public Health	Excluded	Short communication piece, Service evaluation, poor description of intervention		discussion paper
google scholar	Graley, C. E., May, K. F., & McCoy, D. C.	2011	Postcode Lotteries in Public Health-The NHS Health Checks Programme in North West London.	BMC public health, 11(1), 738.	Excluded	Quality Evaluation		not uptake
google scholar	Krogsbøll, L. T., Jørgensen, K. J., Grønhøj Larsen, C., & Gøtzsche, P. C.	2012	General health checks in adults for reducing morbidity and mortality from disease: Cochrane systematic review and meta-analysis.	BMJ: British Medical Journal, 345.	Excluded	Evaluation of effectiveness of health checks	SR	SR on effectiveness of HCs
google scholar	Lambert, A. M., Burden, A. C., Chambers, J., & Marshall, T.	2012	Cardiovascular screening for men at high risk in Heart of Birmingham Teaching Primary Care Trust: the ‘Deadly Trio’programme.	Journal of Public Health, 34(1), 73-82.	Excluded	Service Evaluation	Agreed with VB	service evaluation
google scholar	Si, S., Moss, J. R., Sullivan, T. R., Newton, S. S., & Stocks, N. P. (2014).	2014	Effectiveness of general practice-based health checks: a systematic review and meta-analysis.	British Journal of General Practice, 64(618), e47-e53.	Excluded	Systematic review on effectiveness of health checksGood for background		SR on effectiveness of HCs
google scholar	Smith, S., Waterall, J., & Burden, A. F.	2013	An evaluation of the performance of the NHS Health Check programme in identifying people at high risk of developing type 2 diabetes.	BMJ open, 3(3), e002219.	Excluded	Evaluation of effectiveness of identifying patients with type II diabetes		discussion paper
google scholar	Thorogood, M., Coulter, A., Jones, L., Yudkin, P., Muir, J., & Mant, D.	1993	Factors affecting the response to an invitation to attend for a health check	Journal of Epidemiology and Community Health, 47, 224-228.	Excluded	Not within date range. Not NHS Health Checks – OXCHECK study. About those who do not respond rather than interventions to increase uptake.		Not NHS HCs
Identified by Dalton et al (2011) paper	Horgan, J. M. P., Blenkinsopp, A., & McManus, R. J. (2011)	2011	Evaluation of a cardiovascular disease opportunistic risk assessment pilot (‘Heart MOT’ service) in community pharmacies	Journal of Public Health, pp. 110-116.	Excluded	Pilot evaluation		service evaluation
Identified in Artac (2013)	Kaczorowski J, Chambers LW, Dolovich L et al.	2011	Improving cardiovascular health at population level: 39 community cluster randomised trial of Cardiovascular Health Awareness Program (CHAP).	BMJ; 342: d442	Excluded	Not UK Study		Not NHS HCs
Identified in Daschel et al (2009)	Strychar IM et al.	1994	A supermarket cardiovascular screening program: analysis of participants0 solicitation of follow-up care.	American Journal of Preventive Medicine 1994; 10(5):283–9.	Excluded	1994 and American		Not NHS HC
OVID	Aghili A., Greenwood C., Bhakta D.	2013	12-month follow-up evaluation of the NHS Health Checks programme for Islington PCT: The community setting.	Nutrition Society. Conference	Excluded	conference presentation		conference presentation not written up for publication
Ovid	Alpten, T	2015	Saving lives through effective patient engagement around NHS Health Checks	Clinical Governance: An International Journal	Excluded	Case study		case study
OVID	Barwell, P.	2009	Do Invitations to attend Well Man Checks result in increased male health screeninf in primary care?	Journal of Primary Health Care	Excluded	Not NHS Health Checks	Well Man Check New Zealand	Not NHS HCs
OVID	Burnett L., Burden A.F.	2013	Is uptake of the NHS health checks programme by Indo Asian people less than for other ethnic groups? How many people are found with diabetes?.	Diabetes UK Professional Conference 2013	Excluded	conference presentation		conference presentation not written up for publication
Ovid	Chauhan A., Hiles S., Patel N., Stone M.A., Davies M.J., & Khunti, K.	2012	Pharmacy-based health checks - acceptable and feasible. doi:http://dx.doi.org/10.3132/pccj.2012.007	Primary Care Cardiovascular Journal, 5(2), 74-76.	Excluded	Qualitative study		qualitative
OVID	Conner, Godin, Norman & Sheeran (2011)	2011	Using the Question-Behaviour Effect to Promote Disease Prevention Behaviors: Two RCTs	Health Psychology, 30 (3), 300 -309.	Excluded	General Health Checks. Focused on 30 - 41 year olds		Not NHS HCs
Ovid	Kirkcaldy A.J., Robinson J.E., Perkins E.S., & Forrest, D.	2011	Older men's experiences of community-based health checks in knowsley, UK. doi:http://dx.doi.org/10.1080/17441691003720247	Global Public Health, 6(1), 15-27.	Excluded	Service Evaluation	Qual and Quant exploring experiences of HCs	service evaluation
OVID	Lee, K.	2013	What programme method did we use to achieve high uptake of the NHS Health Checks programme?	Diabetes UK Professional Conference 2013	Excluded	conference presentation		conference presentation not written up for publication
OVID/ EBSCO	Kumar J., Chambers R., Mawby Y., Leese C., Iqbal Z., Picariello L., Richardson D.	2011	Delivering more with less? Making the NHS Health Check work in financially hard times: real time learning from Stoke-on-Trent.	Quality in primary care. 19 (3) (pp 193-199)	Excluded	Service Evaluation	Agreed with VB	service evaluation
OVID/ EBSCO	Murray, K. A., Murphy, D. J., Clements, S., Brown, A., & Connolly, S. B.	2014	Comparison of uptake and predictors of adherence in primary and secondary prevention of cardiovascular disease in a community-based cardiovascular prevention programme (MyAction westminster).	Journal of Public Health (Oxford, England), 36(4), 644-650. doi:10.1093/pubmed/fdt118	Excluded	Uptake of MyAction CVD referral programme	Not relevant as not NHS HC - screening programme. NHS HC not same as other screening programmes explain why.	Not NHS HCs
SCOPUS	DaltonmA. R H., Soljak, M., Samarasundera, E., Millett, C., & Majeed, A.	2011	Prevalence of cardiovascular disease risk amongst the population eligible for the NHS Health Check Programme	European Journal of Preventive Cardiology	Excluded	Effectiveness of NHS HC programme		Effectiveness of HCs
SCOPUS	Trivedy, C., Vlaev, I., Seymour, R., & Philpott, M.	2016	An evaluation of opportunistic health checks at cricket matches: The boundaries for life initiative.	Sport in Society, , 1-9. doi:10.1080/17430437.2016.1173919	Excluded	Service Evaluation		service evaluation
Scopus/ EBSCO	Seidu, S., Davies, M.J., Khunti, K.	2013	Diabetes screening and the NHS Health Check programme: Can we begin to address ethnic disparities?	Diabetes and Primary Care	Excluded	Debate article		discussion paper
scopus/ Google Scholar	Dalton, A. R. H., & Soljak, M. (2012).	2012	The nationwide systematic prevention of cardiovascular disease: The UK's health check programme.	Journal of Ambulatory Care Management, 35(3), 206-215. doi:10.1097/JAC.0b013e318240be9d	Excluded	Discussion paper		discussion paper
Scopus/ OVID	Dachsel, M., and Lee, E.	2011	Opportunistic health checks in a retail environment	London Journal of Primary Care (4) 5-10	Excluded	Service Evaluation	Agreed with VB	service evaluation
Scopus/ OVID	Emslie, M., Campbell, M., Walker, K., Campbell, A., Farmer, J.	1996	Health check-ups in general practice: a patient perspective.	Health Bulletin, 54 (3) 241-247	Excluded	Dates		Not NHS HCs
Scopus/ Web of Science/ EBSCO	Forster, A.S., Burgess, C., McDermott, L., (...), Cornelius, V., Gulliford, M.C.	2014	Enhanced invitation methods to increase uptake of NHS health checks: Study protocol for a randomized controlled trial	Trials 15 (1), 342	Excluded	Protocol	Contacted author twice. First response results not avaliable until the end of 2015. Results still not avaliable yet 2016.	protocol
Scopus/ Web of Science/ OVID	Artac, M., Dalton, A.R.H., Majeed, A., Car, J., Millett, C.	2013	Effectiveness of a national cardiovascular disease risk assessment program (NHS Health Check): Results after one year	Preventive Medicine, 57 (2) 129-134	Excluded	Focused on effectiveness of NHS Health Checks in reduction of CVD		Effectiveness of HCs
Scopus/ Web of Science/ OVID/ EBSCO	Nicholas, J.M., Burgess, C., Dodhia, H., (...), Cajeat, E., Gulliford, M.C.	2013	Variations in the organization and delivery of the 'NHS health check' in primary care	Journal of Public Health (United Kingdom) , 35(1) 85-91	Excluded	Programme evaluation, qual methods, no uptake outcome measure		not uptake
Web of Science	Artac, M., Dalton, A. R. H., Babu, H., Bates, S., Millett, C., & Majeed, A. (2013).	2013	Primary care and population factors associated with NHS health check coverage: A national cross-sectional study.	Journal of Public Health, 35(3), 431-439. doi:10.1093/pubmed/fdt069	Excluded	Uptake is not primary outcome measure. Evaluating the coverage of programme.		uptake not primary outcome measure
Web of Science	Baker, C., Loughren, E. A., Crone, D., & Kallfa, N. (2015).	2015	A process evaluation of the NHS health check care pathway in a primary care setting.	Journal of Public Health, 37(2), 202-209. doi:10.1093/pubmed/fdv053	Excluded	Process evaluation.		not uptake
Web of Science	Chang, K. C., Soljak, M., Lee, J. T., Woringer, M., Johnston, D., Khunti, K., et al.	2015	Coverage of a national cardiovascular risk assessment and management programme (NHS health check): Retrospective database study.	Preventive Medicine, 78, 1-8. doi:10.1016/j.ypmed.2015.05.022	Excluded	Uptake is not a primary outcome measures. Evaluating the national coverage of the programme, prevalence of CVD risk and statin uptake.		uptake not primary outcome measure
Web of Science	Cochrane, T., Davey, R., Iqbal, Z., Gidlow, C., Kumar, J., Chambers, R., et al.	2012	NHS health checks through general practice: Randomised trial of population cardiovascular risk reduction.	Bmc Public Health, 12, 944. doi:10.1186/1471-2458-12-944	Excluded	Uptake is not a primary outcome measure. Evaluating the population level change in CVD.		uptake not primary outcome measure
Web of science	Forster, A. S., Dodhia, H et al	2015	Estimating the yield of NHS health checks in Englnd	Journal of Public Health, 37 (2), 234-240	Excluded	effectiveness of programme		Effectiveness of HCs
Web of science	Greaves, C., Gillison, F., Stathi, A., Bennett, P., Reddy, P., Dunbar, J., et al	2015	Waste the waist: A pilot randomised controlled trial of a primary care based intervention to support lifestyle change in people with high cardiovascular risk.	International Journal of Behavioral Nutrition and Physical Activity, 12, 1. doi:10.1186/s12966-014-0159-z	Excluded	Referral programme	uptake of referral programme	not nhs hc
Web of science	Labeit, A., Peinemann, F., & Baker, R	2013	Utilisation of preventative health check-ups in the UK: findings from individual-level repeated cross-sectional data from 1992 to 2008	BMJ Open, 3(12)	Excluded	Not NHS HCs. Data 1992 – 2008. Uptake of different health checks		Not NHS HCs
Web of Science	Lang, S., Abel, G. A., Mant, J., & Mullis, R.	2016	Impact of socioeconomic deprivation on screening for cardiovascular disease risk in a primary prevention population: A cross-sectional study.	Bmj Open, 6(3), e009984. doi:10.1136/bmjopen-2015-009984	Excluded	Not NHS Health Checks	CVD screening replicating NHS HCs. Lots of relevant information.	Not NHS HCs
Web of science	Robson, J., Dostal, I., Madurasinghe, V., Sheikh, A., Hull, S., Boomla, K., et al.	2015	The NHS health check programme: Implementation in east london 2009-2011.	Bmj Open, 5(4), e007578. doi:10.1136/bmjopen-2015-007578	Excluded	Evaluation of the implementation and results of of NHS HC service in East London	Lots of relevant information	Servic evaluation/ Not an intervention
Web of science	Shaw, R. L., Pattison, H. M., Holland, C., & Cooke, R.	2015	Be SMART: Examining the experience of implementing the NHS health check in UK primary care.	BMC Family Practice, 16, 1.	Excluded	Qualitative		qualitative
Web of science	Visram, S., Carr, S. M., & Geddes, L.	2015	Can lay health trainers increase uptake of NHS health checks in hard-to-reach populations? A mixed-method pilot evaluation.	Journal of Public Health, 37(2), 226-233.	Excluded	service evaluation		service evaluation
Web of science	Woringer, M., Cecil, E., Watt, H., Chang, K., Hamid, F., & Khunti, K.	2015	Community providers of the NHS health check CVD prevention programme target younger and more deprived people	International Journal of Integrated Care, 15	Excluded	Poster		Conference poster
hand search	Cooper A, Dugdill L.	2014	Evidence of Improved Uptake of Health Checks: Rapid Review.	Salford: Universityof Salford, 2014. Excluded – Rapid Review	Excluded	Referred to	Rapid Review	Rapid review not peer review published, referenced in write up
hand search	Sinclair A, Alexander HA. Public Health	2012	Using outreach to involve the hard-to-reach in a health check: What difference does it make?	Public Health 126(2):87–95.	Excluded	Qualitative		qualitative
hand search	Roberts, D. J. & de Souza, V.C.	2016	A venue-based analysis of the reach of a targeted outreach service to deliver opportunistic community NHS Health Checks to 'hard to reach' groups	Public Health 137, 176-181.	Excluded	Service Evaluation		service evaluation
